# Supplementary material for: Structural dynamics in proteins induced by and probed with X-ray free-electron laser pulses
Source: Nat Commun. 2020 Apr 14;11:1814. doi: 10.1038/s41467-020-15610-4 (PMC7156470; doi:10.1038/s41467-020-15610-4)
Supplement: Supplementary file 4 — Source Data [file 41467_2020_15610_MOESM4_ESM.xlsx]

## Sheet: Figure_1
b)
	Lysozyme.Gd
	time delay (fs)	error (fs)	S-S distance (A)	STD	S-Cbeta distance (A)	STD
	0	0	2.07033	0.0619562	2.09204	0.0478408			STD: standard deviation of the distribution, not accuracy of the distance determination
	35	8	2.52815	0.143042	2.21054	0.0655446
	37	11	2.94977	0.19503	2.49719	0.109272			error: STD of the XTCAV derived time delay values
	62	11	3.4224	0.198629	2.61004	0.12869
	103	10	3.60588	0.329348	2.44632	0.126899
	112	0	3.76362	0.388212	2.59103	0.155441
	Thaumatin
	time delay (fs)	error (fs)	S-S distance (A)	STD	S-Cbeta distance (A)	STD
	0	0	2.0146	0.042185	1.90217	0.0550055
	18	7.8	2.46302	0.0570753	2.12926	0.1054			STD: standard deviation of the distribution, not accuracy of the distance determination
	35	12	2.49129	0.0346019	2.07258	0.0754372
	54	8	3.12418	0.0355188	2.31451	0.117673			error: STD of the XTCAV derived time delay values
	76	5	3.61008	0.149586	2.38464	0.117298
	100	0	3.5659	0.154976	2.35377	0.121612
c)
	time delay (fs)	S6--127S	S30--115S	S64--80S	S76--94S	sigma
	0	2.01314	2.14119	2.10305	2.02392	0.0619562
	35	2.51689	2.6345	2.63131	2.3299	0.143042
	37	3.06431	2.98558	3.08483	2.66435	0.19503
	62	3.51386	3.51146	3.53922	3.12505	0.198629
	103	3.70287	3.74004	3.85862	3.12201	0.329348
	112	3.84935	3.95463	4.05536	3.19513	0.388212
d)	Methionie residues
	Lysozyme
	time delay (fs)	CG-S Met12	CE-S Met12	CG-S Met105	CE-S Met105	CG-S reference	STD	CE-S reference	STD
	0	1.80022	1.79627	1.80886	1.79159	1.803	0.034	1.791	0.059
	35	1.82614	1.79641	1.83663	1.79021
	37	1.84333	1.79307	1.84968	1.79225
	62	1.85765	1.79376	1.86457	1.78965
	103	1.86824	1.79473	1.84082	1.79091
	112	1.84964	1.79492	1.85611	1.79177
	Thaumatin
	time delay (fs)	CG-S Met112	STD	CE-S Met112	STD
	0	1.80479	0.00303739	1.79117	0.000993286
	18	1.84898	0.00291403	1.79481	0.000878694			STD: standard deviation of the distribution, not accuracy of the distance determination
	35	1.84452	0.00249096	1.79521	0.000753297
	54	1.86702	0.00288671	1.79741	0.000715355
	76	1.90889	0.002921	1.79704	0.000701898
	100	1.904	0.00514419	1.79509	0.00109277

## Sheet: Figure_2
e)	Backbone
	Lysozyme.Gd
	time delay (fs)	C-CA	C-O	N-C	N-CA	CB-CG
	0	1.53492	1.24136	1.33616	1.48704	1.52281
	35	1.53662	1.25765	1.33954	1.48949	1.52328
	37	1.53587	1.25638	1.34036	1.49012	1.52513
	62	1.53707	1.25238	1.3408	1.4903	1.52551
	103	1.53936	1.24386	1.34051	1.49046	1.52419
	112	1.53815	1.24512	1.34068	1.49014	1.52472
	Thaumatin
	time delay (fs)	C-CA	STD	C-O	STD	N-C	STD	N-CA	STD	CB-CG	STD	C-O reference
	0	1.524	0.00126329	1.22898	0.00315167	1.32446	0.0012445	1.4741	0.00113913	1.51891	0.00129224	1.231
	18	1.52757	0.00132983	1.28663	0.00342039	1.3369	0.00129031	1.4817	0.00113657	1.52101	0.00136289
	35	1.52687	0.00107846	1.26757	0.00262341	1.33356	0.00105838	1.47928	0.000963257	1.51993	0.00109601			STD: standard deviation of the distribution, not accuracy of the distance determination
	54	1.53177	0.001254	1.2707	0.00317266	1.33824	0.00120368	1.48461	0.0010759	1.52205	0.00119283
	76	1.53585	0.00122572	1.25643	0.0031134	1.33787	0.00120125	1.48531	0.00109739	1.52018	0.00120273
	100	1.53488	0.00201182	1.2456	0.00523155	1.33556	0.00196118	1.48476	0.00175358	1.51919	0.00188526

## Sheet: Figure_4
a) Thaumatin simulation
	Time (fs)	Max. Flux	64 % flux	13 % flux				Experimental data points thaumatin:
	0	2.2	2.16	2.08				time delay (fs)	STD time delay (fs)	S-S distance (Angstrom)	STD S-S dist. (Angstrom)
	1	2.22	2.16	2.08				0	0	2.0146	0.042185
	2	2.24	2.16	2.08				18	7.8	2.46302	0.0570753
	3	2.27	2.17	2.09				35	12	2.49129	0.0346019
	4	2.3	2.19	2.09				54	8	3.12418	0.0355188
	5	2.34	2.21	2.1				76	5	3.61008	0.149586
	6	2.38	2.23	2.11				100	0	3.5659	0.154976
	7	2.42	2.26	2.11
	8	2.46	2.29	2.12
	9	2.51	2.33	2.13
	10	2.55	2.36	2.14
	11	2.6	2.4	2.15
	12	2.64	2.44	2.16
	13	2.69	2.48	2.17
	14	2.73	2.52	2.18
	15	2.77	2.56	2.2
	16	2.81	2.6	2.21
	17	2.84	2.63	2.22
	18	2.87	2.67	2.23
	19	2.9	2.69	2.25
	20	2.92	2.72	2.26
	21	2.94	2.74	2.27
	22	2.95	2.76	2.29
	23	2.96	2.77	2.3
	24	2.97	2.79	2.32
	25	2.97	2.79	2.33
	26	2.97	2.8	2.34
	27	2.97	2.8	2.36
	28	2.97	2.8	2.37
	29	2.96	2.8	2.39
	30	2.95	2.8	2.4
	31	2.94	2.8	2.41
	32	2.93	2.8	2.43
	33	2.92	2.8	2.44
	34	2.92	2.79	2.45
	35	2.91	2.79	2.47
	36	2.9	2.79	2.48
	37	2.9	2.79	2.49
	38	2.89	2.8	2.51
	39	2.89	2.8	2.52
	40	2.9	2.81	2.53
	41	2.9	2.82	2.54
	42	2.91	2.84	2.55
	43	2.92	2.85	2.57
	44	2.94	2.87	2.58
	45	2.96	2.89	2.59
	46	2.97	2.91	2.6
	47	3	2.94	2.61
	48	3.02	2.96	2.62
	49	3.04	2.99	2.63
	50	3.06	3.02	2.64
	51	3.09	3.05	2.65
	52	3.12	3.08	2.65
	53	3.14	3.11	2.66
	54	3.17	3.15	2.67
	55	3.2	3.18	2.68
	56	3.22	3.21	2.69
	57	3.25	3.25	2.7
	58	3.28	3.29	2.71
	59	3.31	3.32	2.72
	60	3.34	3.36	2.73
	61	3.37	3.4	2.74
	62	3.4	3.44	2.75
	63	3.43	3.48	2.76
	64	3.46	3.52	2.77
	65	3.49	3.55	2.78
	66	3.52	3.59	2.79
	67	3.55	3.63	2.8
	68	3.58	3.67	2.81
	69	3.6	3.71	2.82
	70	3.63	3.75	2.83
	71	3.66	3.79	2.84
	72	3.69	3.83	2.85
	73	3.72	3.87	2.86
	74	3.75	3.91	2.87
	75	3.78	3.95	2.88
	76	3.81	3.98	2.9
	77	3.83	4.02	2.91
	78	3.86	4.06	2.92
	79	3.89	4.1	2.94
	80	3.92	4.13	2.95
	81	3.95	4.17	2.97
	82	3.99	4.2	2.98
	83	4.02	4.24	3
	84	4.05	4.27	3.01
	85	4.08	4.31	3.03
	86	4.12	4.34	3.05
	87	4.15	4.38	3.07
	88	4.19	4.41	3.09
	89	4.23	4.44	3.11
	90	4.26	4.47	3.13
	91	4.3	4.51	3.15
	92	4.35	4.54	3.17
	93	4.39	4.57	3.19
	94	4.43	4.6	3.21
	95	4.48	4.63	3.24
	96	4.53	4.65	3.26
	97	4.58	4.68	3.29
	98	4.63	4.71	3.32
	99	4.68	4.73	3.35
	100	4.73	4.76	3.37
								Experimental data points lysozyme.Gd
b) Lysozyme.Gd simulation								time delay (fs)	STD time delay (fs)	S-S distance (Angstrom)	STD S-S dist. (Angstrom)
	Time (fs)	Max. Flux	64 % flux	13 % flux				0	0	2.07033	0.0619562
	0.0834	2.15638	2.09509	2.03761				35	8	2.52815	0.143042
	0.183367	2.15939	2.09677	2.03804				37	11	2.94977	0.19503
	0.283383	2.16243	2.09848	2.03847				62	11	3.4224	0.198629
	0.3834	2.16552	2.10021	2.0389				103	10	3.60588	0.329348
	0.483417	2.16864	2.10196	2.03935				112	0	3.76362	0.388212
	0.583433	2.17181	2.10374	2.0398
	0.68345	2.17502	2.10555	2.04025
	0.783467	2.17826	2.10738	2.04072
	0.883483	2.18155	2.10923	2.04119
	0.9835	2.18488	2.11111	2.04166
	1.08352	2.18825	2.11301	2.04215
	1.18353	2.19166	2.11493	2.04263
	1.28355	2.19511	2.11688	2.04313
	1.38357	2.1986	2.11886	2.04363
	1.48358	2.20212	2.12086	2.04414
	1.5836	2.20569	2.12288	2.04466
	1.68362	2.2093	2.12493	2.04518
	1.78363	2.21294	2.12701	2.04571
	1.88365	2.21663	2.12911	2.04625
	1.98367	2.22035	2.13123	2.04679
	2.08368	2.22411	2.13338	2.04734
	2.1837	2.22791	2.13555	2.04789
	2.28372	2.23174	2.13775	2.04846
	2.38373	2.23561	2.13997	2.04902
	2.48375	2.23952	2.14221	2.0496
	2.58377	2.24347	2.14448	2.05018
	2.68378	2.24745	2.14678	2.05077
	2.7838	2.25147	2.1491	2.05136
	2.88382	2.25553	2.15144	2.05197
	2.98383	2.25962	2.15381	2.05257
	3.08385	2.26375	2.1562	2.05319
	3.18387	2.26791	2.15861	2.05381
	3.28388	2.2721	2.16105	2.05444
	3.3839	2.27633	2.16351	2.05507
	3.48392	2.28059	2.166	2.05571
	3.58393	2.28489	2.16851	2.05636
	3.68395	2.28922	2.17104	2.05701
	3.78397	2.29358	2.1736	2.05767
	3.88398	2.29798	2.17618	2.05834
	3.984	2.3024	2.17879	2.05901
	4.08402	2.30686	2.18141	2.05969
	4.18403	2.31135	2.18406	2.06038
	4.28405	2.31587	2.18674	2.06107
	4.38407	2.32042	2.18943	2.06177
	4.48408	2.32501	2.19215	2.06247
	4.5841	2.32962	2.19489	2.06318
	4.68412	2.33426	2.19766	2.0639
	4.78413	2.33894	2.20044	2.06462
	4.88415	2.34364	2.20325	2.06535
	4.98417	2.34837	2.20608	2.06609
	5.08418	2.35313	2.20893	2.06683
	5.1842	2.35792	2.21181	2.06758
	5.28422	2.36274	2.2147	2.06834
	5.38423	2.36758	2.21762	2.0691
	5.48425	2.37245	2.22056	2.06987
	5.58427	2.37735	2.22352	2.07064
	5.68428	2.38227	2.2265	2.07142
	5.7843	2.38722	2.2295	2.0722
	5.88432	2.39219	2.23252	2.073
	5.98433	2.3972	2.23557	2.07379
	6.08435	2.40222	2.23863	2.0746
	6.18437	2.40727	2.24171	2.07541
	6.28438	2.41235	2.24482	2.07622
	6.3844	2.41745	2.24794	2.07705
	6.48442	2.42257	2.25109	2.07787
	6.58443	2.42772	2.25426	2.07871
	6.68445	2.43289	2.25744	2.07955
	6.78447	2.43808	2.26065	2.08039
	6.88448	2.44329	2.26387	2.08125
	6.9845	2.44853	2.26711	2.0821
	7.08452	2.45379	2.27037	2.08297
	7.18453	2.45907	2.27366	2.08384
	7.28455	2.46437	2.27695	2.08471
	7.38457	2.4697	2.28027	2.08559
	7.48458	2.47504	2.28361	2.08648
	7.5846	2.4804	2.28696	2.08737
	7.68462	2.48579	2.29034	2.08827
	7.78463	2.49119	2.29373	2.08917
	7.88465	2.49661	2.29713	2.09008
	7.98467	2.50205	2.30056	2.09099
	8.08468	2.50751	2.304	2.09191
	8.1847	2.51299	2.30746	2.09284
	8.28472	2.51849	2.31094	2.09377
	8.38473	2.524	2.31444	2.09471
	8.48475	2.52953	2.31795	2.09565
	8.58477	2.53508	2.32148	2.0966
	8.68478	2.54065	2.32502	2.09755
	8.7848	2.54623	2.32858	2.09851
	8.88482	2.55183	2.33216	2.09947
	8.98483	2.55745	2.33575	2.10044
	9.08485	2.56308	2.33936	2.10141
	9.18487	2.56873	2.34298	2.10239
	9.28488	2.57439	2.34662	2.10338
	9.3849	2.58007	2.35028	2.10437
	9.48492	2.58576	2.35395	2.10536
	9.58493	2.59147	2.35764	2.10636
	9.68495	2.59719	2.36134	2.10737
	9.78497	2.60293	2.36505	2.10838
	9.88498	2.60868	2.36878	2.1094
	9.985	2.61444	2.37252	2.11042
	10.085	2.62022	2.37628	2.11144
	10.185	2.62601	2.38006	2.11247
	10.2851	2.63181	2.38384	2.11351
	10.3851	2.63763	2.38764	2.11455
	10.4851	2.64346	2.39146	2.1156
	10.5851	2.6493	2.39529	2.11665
	10.6851	2.65515	2.39913	2.1177
	10.7851	2.66102	2.40298	2.11876
	10.8851	2.6669	2.40685	2.11983
	10.9852	2.67278	2.41073	2.1209
	11.0852	2.67868	2.41462	2.12197
	11.1852	2.68459	2.41853	2.12305
	11.2852	2.69051	2.42245	2.12414
	11.3852	2.69645	2.42638	2.12523
	11.4853	2.70239	2.43032	2.12632
	11.5853	2.70834	2.43428	2.12742
	11.6853	2.7143	2.43825	2.12853
	11.7853	2.72027	2.44223	2.12963
	11.8853	2.72625	2.44622	2.13075
	11.9853	2.73224	2.45022	2.13186
	12.0854	2.73824	2.45424	2.13299
	12.1854	2.74424	2.45827	2.13411
	12.2854	2.75025	2.4623	2.13524
	12.3854	2.75628	2.46635	2.13638
	12.4854	2.76231	2.47041	2.13752
	12.5854	2.76834	2.47448	2.13867
	12.6854	2.77439	2.47856	2.13981
	12.7855	2.78044	2.48266	2.14097
	12.8855	2.7865	2.48676	2.14213
	12.9855	2.79257	2.49087	2.14329
	13.0855	2.79865	2.495	2.14446
	13.1855	2.80473	2.49913	2.14563
	13.2856	2.81082	2.50327	2.1468
	13.3856	2.81691	2.50743	2.14798
	13.4856	2.82302	2.51159	2.14917
	13.5856	2.82912	2.51576	2.15036
	13.6856	2.83524	2.51995	2.15155
	13.7856	2.84136	2.52414	2.15275
	13.8857	2.84748	2.52834	2.15395
	13.9857	2.85362	2.53255	2.15515
	14.0857	2.85975	2.53677	2.15636
	14.1857	2.8659	2.541	2.15758
	14.2857	2.87205	2.54523	2.15879
	14.3857	2.8782	2.54948	2.16002
	14.4857	2.88436	2.55373	2.16124
	14.5858	2.89052	2.558	2.16247
	14.6858	2.89669	2.56227	2.16371
	14.7858	2.90286	2.56655	2.16495
	14.8858	2.90904	2.57083	2.16619
	14.9858	2.91523	2.57513	2.16743
	15.0859	2.92141	2.57943	2.16868
	15.1859	2.9276	2.58374	2.16994
	15.2859	2.9338	2.58806	2.1712
	15.3859	2.94	2.59239	2.17246
	15.4859	2.9462	2.59672	2.17373
	15.5859	2.95241	2.60106	2.175
	15.686	2.95862	2.60541	2.17627
	15.786	2.96483	2.60976	2.17755
	15.886	2.97105	2.61412	2.17883
	15.986	2.97727	2.61849	2.18011
	16.086	2.9835	2.62287	2.1814
	16.186	2.98973	2.62725	2.1827
	16.286	2.99596	2.63164	2.18399
	16.3861	3.00219	2.63604	2.18529
	16.4861	3.00843	2.64044	2.1866
	16.5861	3.01467	2.64485	2.1879
	16.6861	3.02091	2.64926	2.18922
	16.7861	3.02716	2.65368	2.19053
	16.8862	3.0334	2.65811	2.19185
	16.9862	3.03965	2.66254	2.19317
	17.0862	3.0459	2.66698	2.1945
	17.1862	3.05216	2.67143	2.19583
	17.2862	3.05842	2.67588	2.19716
	17.3862	3.06467	2.68034	2.19849
	17.4862	3.07094	2.6848	2.19983
	17.5863	3.0772	2.68927	2.20118
	17.6863	3.08346	2.69374	2.20252
	17.7863	3.08973	2.69822	2.20387
	17.8863	3.096	2.7027	2.20523
	17.9863	3.10227	2.70719	2.20659
	18.0863	3.10854	2.71169	2.20795
	18.1864	3.11481	2.71619	2.20931
	18.2864	3.12108	2.72069	2.21068
	18.3864	3.12736	2.72521	2.21205
	18.4864	3.13363	2.72972	2.21342
	18.5864	3.13991	2.73424	2.2148
	18.6865	3.14619	2.73877	2.21618
	18.7865	3.15247	2.7433	2.21757
	18.8865	3.15875	2.74783	2.21895
	18.9865	3.16503	2.75237	2.22034
	19.0865	3.17131	2.75691	2.22174
	19.1865	3.17759	2.76146	2.22313
	19.2865	3.18388	2.76601	2.22453
	19.3866	3.19016	2.77057	2.22594
	19.4866	3.19644	2.77513	2.22735
	19.5866	3.20273	2.77969	2.22876
	19.6866	3.20901	2.78426	2.23017
	19.7866	3.2153	2.78884	2.23158
	19.8866	3.22158	2.79341	2.233
	19.9867	3.22787	2.798	2.23443
	20.0867	3.23415	2.80258	2.23585
	20.1867	3.24044	2.80717	2.23728
	20.2867	3.24672	2.81176	2.23871
	20.3867	3.25301	2.81636	2.24015
	20.4868	3.2593	2.82096	2.24159
	20.5868	3.26558	2.82556	2.24303
	20.6868	3.27187	2.83017	2.24447
	20.7868	3.27815	2.83478	2.24592
	20.8868	3.28443	2.83939	2.24737
	20.9868	3.29072	2.84401	2.24882
	21.0868	3.297	2.84863	2.25028
	21.1869	3.30328	2.85326	2.25174
	21.2869	3.30956	2.85788	2.2532
	21.3869	3.31584	2.86251	2.25466
	21.4869	3.32211	2.86715	2.25613
	21.5869	3.32838	2.87178	2.2576
	21.687	3.33465	2.87642	2.25908
	21.787	3.34091	2.88106	2.26055
	21.887	3.34717	2.88571	2.26203
	21.987	3.35342	2.89036	2.26351
	22.087	3.35967	2.89501	2.265
	22.187	3.36592	2.89966	2.26649
	22.2871	3.37216	2.90432	2.26798
	22.3871	3.3784	2.90898	2.26947
	22.4871	3.38464	2.91364	2.27097
	22.5871	3.39087	2.9183	2.27247
	22.6871	3.3971	2.92297	2.27397
	22.7871	3.40332	2.92764	2.27547
	22.8871	3.40954	2.93231	2.27698
	22.9872	3.41576	2.93698	2.27849
	23.0872	3.42197	2.94165	2.28
	23.1872	3.42818	2.94633	2.28152
	23.2872	3.43439	2.95101	2.28303
	23.3872	3.44059	2.95569	2.28456
	23.4873	3.44678	2.96038	2.28608
	23.5873	3.45298	2.96507	2.2876
	23.6873	3.45917	2.96975	2.28913
	23.7873	3.46535	2.97444	2.29066
	23.8873	3.47154	2.97914	2.2922
	23.9873	3.47771	2.98383	2.29373
	24.0874	3.48389	2.98853	2.29527
	24.1874	3.49006	2.99322	2.29681
	24.2874	3.49622	2.99792	2.29836
	24.3874	3.50239	3.00263	2.2999
	24.4874	3.50854	3.00733	2.30145
	24.5874	3.5147	3.01203	2.303
	24.6874	3.52085	3.01674	2.30456
	24.7875	3.52699	3.02145	2.30612
	24.8875	3.53314	3.02616	2.30767
	24.9875	3.53927	3.03087	2.30924
	25.0875	3.54541	3.03558	2.3108
	25.1875	3.55154	3.04029	2.31237
	25.2876	3.55766	3.04501	2.31393
	25.3876	3.56379	3.04973	2.31551
	25.4876	3.5699	3.05444	2.31708
	25.5876	3.57602	3.05916	2.31866
	25.6876	3.58213	3.06388	2.32023
	25.7876	3.58823	3.0686	2.32181
	25.8877	3.59434	3.07333	2.3234
	25.9877	3.60043	3.07805	2.32498
	26.0877	3.60653	3.08277	2.32657
	26.1877	3.61261	3.0875	2.32816
	26.2877	3.6187	3.09223	2.32975
	26.3877	3.62478	3.09696	2.33135
	26.4877	3.63086	3.10168	2.33294
	26.5878	3.63693	3.10641	2.33454
	26.6878	3.643	3.11114	2.33614
	26.7878	3.64906	3.11588	2.33775
	26.8878	3.65512	3.12061	2.33935
	26.9878	3.66118	3.12534	2.34096
	27.0879	3.66723	3.13007	2.34257
	27.1879	3.67327	3.13481	2.34419
	27.2879	3.67932	3.13954	2.3458
	27.3879	3.68536	3.14428	2.34742
	27.4879	3.69139	3.14902	2.34904
	27.5879	3.69742	3.15375	2.35066
	27.688	3.70344	3.15849	2.35228
	27.788	3.70947	3.16323	2.35391
	27.888	3.71548	3.16797	2.35554
	27.988	3.72149	3.17271	2.35717
	28.088	3.7275	3.17745	2.3588
	28.188	3.73351	3.18219	2.36043
	28.288	3.73951	3.18693	2.36207
	28.3881	3.7455	3.19167	2.36371
	28.4881	3.75149	3.19641	2.36535
	28.5881	3.75748	3.20115	2.36699
	28.6881	3.76346	3.20589	2.36863
	28.7881	3.76943	3.21064	2.37028
	28.8882	3.77541	3.21538	2.37193
	28.9882	3.78138	3.22012	2.37358
	29.0882	3.78734	3.22486	2.37523
	29.1882	3.7933	3.22961	2.37689
	29.2882	3.79925	3.23435	2.37854
	29.3882	3.8052	3.23908	2.3802
	29.4883	3.81115	3.24382	2.38186
	29.5883	3.81709	3.24855	2.38352
	29.6883	3.82303	3.25329	2.38519
	29.7883	3.82896	3.25802	2.38686
	29.8883	3.83489	3.26274	2.38852
	29.9883	3.84081	3.26747	2.39019
	30.0883	3.84673	3.2722	2.39187
	30.1884	3.85264	3.27692	2.39354
	30.2884	3.85855	3.28164	2.39522
	30.3884	3.86445	3.28636	2.39689
	30.4884	3.87035	3.29107	2.39857
	30.5884	3.87625	3.29579	2.40026
	30.6885	3.88214	3.3005	2.40194
	30.7885	3.88802	3.30521	2.40362
	30.8885	3.89391	3.30992	2.40531
	30.9885	3.89978	3.31463	2.407
	31.0885	3.90565	3.31933	2.40869
	31.1885	3.91152	3.32404	2.41038
	31.2886	3.91738	3.32874	2.41208
	31.3886	3.92324	3.33344	2.41377
	31.4886	3.92909	3.33813	2.41547
	31.5886	3.93494	3.34283	2.41717
	31.6886	3.94078	3.34752	2.41887
	31.7886	3.94662	3.35221	2.42058
	31.8886	3.95245	3.3569	2.42228
	31.9887	3.95828	3.36159	2.42399
	32.0887	3.96411	3.36627	2.4257
	32.1887	3.96993	3.37096	2.42741
	32.2887	3.97574	3.37564	2.42912
	32.3887	3.98155	3.38032	2.43083
	32.4888	3.98735	3.38499	2.43255
	32.5888	3.99315	3.38967	2.43426
	32.6888	3.99895	3.39434	2.43598
	32.7888	4.00474	3.39901	2.4377
	32.8888	4.01052	3.40368	2.43943
	32.9888	4.0163	3.40835	2.44115
	33.0889	4.02208	3.41301	2.44287
	33.1889	4.02785	3.41767	2.4446
	33.2889	4.03361	3.42234	2.44633
	33.3889	4.03937	3.42699	2.44806
	33.4889	4.04513	3.43165	2.44979
	33.5889	4.05088	3.4363	2.45152
	33.6889	4.05662	3.44096	2.45326
	33.789	4.06236	3.44561	2.455
	33.889	4.0681	3.45026	2.45673
	33.989	4.07383	3.4549	2.45847
	34.089	4.07955	3.45955	2.46022
	34.189	4.08527	3.46419	2.46196
	34.2891	4.09099	3.46883	2.4637
	34.3891	4.0967	3.47346	2.46545
	34.4891	4.1024	3.4781	2.4672
	34.5891	4.1081	3.48273	2.46894
	34.6891	4.1138	3.48736	2.47069
	34.7891	4.11949	3.49199	2.47245
	34.8892	4.12517	3.49662	2.4742
	34.9892	4.13085	3.50124	2.47595
	35.0892	4.13652	3.50587	2.47771
	35.1892	4.14219	3.51049	2.47947
	35.2892	4.14786	3.51511	2.48123
	35.3892	4.15352	3.51972	2.48299
	35.4892	4.15917	3.52434	2.48475
	35.5893	4.16482	3.52895	2.48651
	35.6893	4.17046	3.53356	2.48828
	35.7893	4.1761	3.53816	2.49005
	35.8893	4.18173	3.54277	2.49181
	35.9893	4.18736	3.54737	2.49358
	36.0894	4.19298	3.55197	2.49535
	36.1894	4.1986	3.55657	2.49713
	36.2894	4.20421	3.56117	2.4989
	36.3894	4.20982	3.56576	2.50067
	36.4894	4.21542	3.57035	2.50245
	36.5894	4.22101	3.57494	2.50423
	36.6895	4.2266	3.57953	2.50601
	36.7895	4.23219	3.58412	2.50779
	36.8895	4.23777	3.5887	2.50957
	36.9895	4.24334	3.59328	2.51135
	37.0895	4.24891	3.59786	2.51314
	37.1895	4.25448	3.60243	2.51492
	37.2895	4.26004	3.60701	2.51671
	37.3896	4.26559	3.61158	2.5185
	37.4896	4.27114	3.61615	2.52029
	37.5896	4.27668	3.62071	2.52208
	37.6896	4.28222	3.62528	2.52387
	37.7896	4.28775	3.62984	2.52566
	37.8897	4.29328	3.6344	2.52746
	37.9897	4.2988	3.63896	2.52925
	38.0897	4.30431	3.64351	2.53105
	38.1897	4.30982	3.64807	2.53285
	38.2897	4.31533	3.65262	2.53465
	38.3897	4.32083	3.65717	2.53645
	38.4898	4.32632	3.66171	2.53825
	38.5898	4.33181	3.66626	2.54005
	38.6898	4.33729	3.6708	2.54186
	38.7898	4.34277	3.67534	2.54366
	38.8898	4.34824	3.67987	2.54547
	38.9898	4.35371	3.68441	2.54728
	39.0898	4.35917	3.68894	2.54909
	39.1899	4.36463	3.69347	2.5509
	39.2899	4.37008	3.698	2.55271
	39.3899	4.37552	3.70252	2.55452
	39.4899	4.38096	3.70705	2.55634
	39.5899	4.38639	3.71157	2.55815
	39.69	4.39182	3.71608	2.55997
	39.79	4.39724	3.7206	2.56179
	39.89	4.40266	3.72511	2.56361
	39.99	4.40807	3.72962	2.56543
	40.09	4.41348	3.73413	2.56725
	40.19	4.41888	3.73864	2.56907
	40.2901	4.42427	3.74314	2.57089
	40.3901	4.42966	3.74764	2.57272
	40.4901	4.43504	3.75214	2.57454
	40.5901	4.44042	3.75663	2.57637
	40.6901	4.44579	3.76113	2.5782
	40.7901	4.45116	3.76562	2.58002
	40.8901	4.45652	3.77011	2.58185
	40.9902	4.46188	3.77459	2.58369
	41.0902	4.46723	3.77908	2.58552
	41.1902	4.47257	3.78356	2.58735
	41.2902	4.47791	3.78804	2.58918
	41.3902	4.48324	3.79251	2.59102
	41.4903	4.48857	3.79699	2.59286
	41.5903	4.49389	3.80146	2.59469
	41.6903	4.49921	3.80593	2.59653
	41.7903	4.50452	3.81039	2.59837
	41.8903	4.50982	3.81486	2.60021
	41.9903	4.51512	3.81932	2.60205
	42.0904	4.52041	3.82378	2.60389
	42.1904	4.5257	3.82823	2.60574
	42.2904	4.53098	3.83269	2.60758
	42.3904	4.53626	3.83714	2.60943
	42.4904	4.54153	3.84159	2.61127
	42.5904	4.54679	3.84603	2.61312
	42.6904	4.55205	3.85047	2.61497
	42.7905	4.5573	3.85491	2.61682
	42.8905	4.56255	3.85935	2.61867
	42.9905	4.56779	3.86379	2.62052
	43.0905	4.57303	3.86822	2.62237
	43.1905	4.57826	3.87265	2.62422
	43.2906	4.58349	3.87708	2.62608
	43.3906	4.5887	3.88151	2.62793
	43.4906	4.59392	3.88593	2.62979
	43.5906	4.59913	3.89035	2.63164
	43.6906	4.60433	3.89477	2.6335
	43.7906	4.60952	3.89918	2.63536
	43.8907	4.61471	3.90359	2.63722
	43.9907	4.6199	3.908	2.63908
	44.0907	4.62508	3.91241	2.64094
	44.1907	4.63025	3.91681	2.6428
	44.2907	4.63542	3.92121	2.64467
	44.3907	4.64058	3.92561	2.64653
	44.4907	4.64574	3.93001	2.64839
	44.5908	4.65089	3.9344	2.65026
	44.6908	4.65603	3.9388	2.65213
	44.7908	4.66117	3.94318	2.654
	44.8908	4.6663	3.94757	2.65586
	44.9908	4.67143	3.95195	2.65773
	45.0909	4.67655	3.95633	2.6596
	45.1909	4.68167	3.96071	2.66148
	45.2909	4.68678	3.96509	2.66335
	45.3909	4.69188	3.96946	2.66522
	45.4909	4.69698	3.97383	2.66709
	45.5909	4.70208	3.9782	2.66897
	45.691	4.70716	3.98256	2.67084
	45.791	4.71225	3.98692	2.67272
	45.891	4.71732	3.99128	2.6746
	45.991	4.72239	3.99564	2.67648
	46.091	4.72746	3.99999	2.67835
	46.191	4.73251	4.00434	2.68023
	46.291	4.73757	4.00869	2.68211
	46.3911	4.74261	4.01304	2.684
	46.4911	4.74766	4.01738	2.68588
	46.5911	4.75269	4.02172	2.68776
	46.6911	4.75772	4.02606	2.68964
	46.7911	4.76275	4.03039	2.69153
	46.8912	4.76777	4.03472	2.69341
	46.9912	4.77278	4.03905	2.6953
	47.0912	4.77779	4.04338	2.69719
	47.1912	4.78279	4.0477	2.69907
	47.2912	4.78778	4.05202	2.70096
	47.3912	4.79277	4.05634	2.70285
	47.4913	4.79776	4.06066	2.70474
	47.5913	4.80274	4.06497	2.70663
	47.6913	4.80771	4.06928	2.70852
	47.7913	4.81268	4.07358	2.71042
	47.8913	4.81764	4.07789	2.71231
	47.9913	4.8226	4.08219	2.7142
	48.0913	4.82755	4.08649	2.7161
	48.1914	4.83249	4.09078	2.71799
	48.2914	4.83743	4.09507	2.71989
	48.3914	4.84236	4.09936	2.72178
	48.4914	4.84729	4.10365	2.72368
	48.5914	4.85221	4.10793	2.72558
	48.6915	4.85713	4.11222	2.72748
	48.7915	4.86204	4.11649	2.72938
	48.8915	4.86695	4.12077	2.73128
	48.9915	4.87184	4.12504	2.73318
	49.0915	4.87674	4.12931	2.73508
	49.1915	4.88163	4.13358	2.73698
	49.2916	4.88651	4.13784	2.73888
	49.3916	4.89139	4.1421	2.74079
	49.4916	4.89626	4.14636	2.74269
	49.5916	4.90112	4.15062	2.7446
	49.6916	4.90598	4.15487	2.7465
	49.7916	4.91084	4.15912	2.74841
	49.8916	4.91569	4.16336	2.75031
	49.9917	4.92053	4.16761	2.75222
	50.0917	4.92537	4.17185	2.75413
	50.1917	4.9302	4.17608	2.75604
	50.2917	4.93503	4.18032	2.75795
	50.3917	4.93985	4.18455	2.75986
	50.4918	4.94467	4.18878	2.76177
	50.5918	4.94948	4.193	2.76368
	50.6918	4.95428	4.19723	2.76559
	50.7918	4.95908	4.20145	2.7675
	50.8918	4.96388	4.20566	2.76942
	50.9918	4.96866	4.20988	2.77133
	51.0919	4.97345	4.21409	2.77324
	51.1919	4.97822	4.2183	2.77516
	51.2919	4.983	4.2225	2.77707
	51.3919	4.98776	4.2267	2.77899
	51.4919	4.99252	4.2309	2.78091
	51.5919	4.99728	4.2351	2.78282
	51.6919	5.00203	4.23929	2.78474
	51.792	5.00677	4.24348	2.78666
	51.892	5.01151	4.24767	2.78858
	51.992	5.01625	4.25185	2.7905
	52.092	5.02097	4.25603	2.79242
	52.192	5.0257	4.26021	2.79434
	52.2921	5.03042	4.26438	2.79626
	52.3921	5.03513	4.26855	2.79818
	52.4921	5.03983	4.27272	2.8001
	52.5921	5.04454	4.27689	2.80203
	52.6921	5.04923	4.28105	2.80395
	52.7921	5.05392	4.28521	2.80587
	52.8922	5.05861	4.28937	2.8078
	52.9922	5.06329	4.29352	2.80972
	53.0922	5.06796	4.29767	2.81165
	53.1922	5.07263	4.30182	2.81357
	53.2922	5.0773	4.30596	2.8155
	53.3922	5.08196	4.3101	2.81743
	53.4922	5.08661	4.31424	2.81936
	53.5923	5.09126	4.31837	2.82128
	53.6923	5.0959	4.3225	2.82321
	53.7923	5.10054	4.32663	2.82514
	53.8923	5.10517	4.33076	2.82707
	53.9923	5.1098	4.33488	2.829
	54.0924	5.11442	4.339	2.83093
	54.1924	5.11904	4.34312	2.83286
	54.2924	5.12365	4.34723	2.83479
	54.3924	5.12826	4.35134	2.83673
	54.4924	5.13286	4.35544	2.83866
	54.5924	5.13746	4.35955	2.84059
	54.6925	5.14205	4.36365	2.84252
	54.7925	5.14664	4.36775	2.84446
	54.8925	5.15122	4.37184	2.84639
	54.9925	5.15579	4.37593	2.84833
	55.0925	5.16037	4.38002	2.85026
	55.1925	5.16493	4.3841	2.8522
	55.2925	5.16949	4.38818	2.85414
	55.3926	5.17405	4.39226	2.85607
	55.4926	5.1786	4.39634	2.85801
	55.5926	5.18315	4.40041	2.85995
	55.6926	5.18769	4.40448	2.86188
	55.7926	5.19222	4.40854	2.86382
	55.8927	5.19675	4.4126	2.86576
	55.9927	5.20128	4.41666	2.8677
	56.0927	5.2058	4.42072	2.86964
	56.1927	5.21032	4.42477	2.87158
	56.2927	5.21483	4.42882	2.87352
	56.3927	5.21933	4.43287	2.87546
	56.4928	5.22384	4.43691	2.8774
	56.5928	5.22833	4.44095	2.87935
	56.6928	5.23282	4.44499	2.88129
	56.7928	5.23731	4.44902	2.88323
	56.8928	5.24179	4.45305	2.88517
	56.9928	5.24627	4.45708	2.88712
	57.0928	5.25074	4.4611	2.88906
	57.1929	5.25521	4.46512	2.89101
	57.2929	5.25967	4.46914	2.89295
	57.3929	5.26413	4.47315	2.8949
	57.4929	5.26858	4.47717	2.89684
	57.5929	5.27303	4.48117	2.89879
	57.693	5.27748	4.48518	2.90073
	57.793	5.28191	4.48918	2.90268
	57.893	5.28635	4.49318	2.90463
	57.993	5.29078	4.49717	2.90657
	58.093	5.2952	4.50116	2.90852
	58.193	5.29962	4.50515	2.91047
	58.2931	5.30404	4.50914	2.91242
	58.3931	5.30845	4.51312	2.91437
	58.4931	5.31286	4.5171	2.91632
	58.5931	5.31726	4.52107	2.91826
	58.6931	5.32166	4.52504	2.92021
	58.7931	5.32605	4.52901	2.92216
	58.8931	5.33044	4.53298	2.92411
	58.9932	5.33482	4.53694	2.92606
	59.0932	5.3392	4.5409	2.92801
	59.1932	5.34357	4.54485	2.92996
	59.2932	5.34794	4.54881	2.9319
	59.3932	5.35231	4.55276	2.93385
	59.4933	5.35667	4.5567	2.9358
	59.5933	5.36102	4.56064	2.93775
	59.6933	5.36538	4.56458	2.9397
	59.7933	5.36972	4.56852	2.94164
	59.8933	5.37407	4.57245	2.94359
	59.9933	5.37841	4.57638	2.94554
	60.0934	5.38274	4.58031	2.94748
	60.1934	5.38707	4.58423	2.94943
	60.2934	5.3914	4.58815	2.95138
	60.3934	5.39572	4.59207	2.95332
	60.4934	5.40003	4.59598	2.95527
	60.5934	5.40435	4.59989	2.95721
	60.6934	5.40866	4.6038	2.95916
	60.7935	5.41296	4.6077	2.9611
	60.8935	5.41726	4.6116	2.96305
	60.9935	5.42156	4.61549	2.96499
	61.0935	5.42585	4.61939	2.96694
	61.1935	5.43013	4.62328	2.96888
	61.2936	5.43442	4.62716	2.97083
	61.3936	5.4387	4.63105	2.97277
	61.4936	5.44297	4.63493	2.97472
	61.5936	5.44724	4.6388	2.97666
	61.6936	5.45151	4.64268	2.9786
	61.7936	5.45577	4.64655	2.98055
	61.8937	5.46003	4.65041	2.98249
	61.9937	5.46428	4.65428	2.98443
	62.0937	5.46853	4.65814	2.98638
	62.1937	5.47278	4.662	2.98832
	62.2937	5.47702	4.66585	2.99026
	62.3937	5.48126	4.6697	2.9922
	62.4937	5.48549	4.67355	2.99415
	62.5938	5.48972	4.67739	2.99609
	62.6938	5.49395	4.68123	2.99803
	62.7938	5.49817	4.68507	2.99997
	62.8938	5.50239	4.6889	3.00191
	62.9938	5.5066	4.69273	3.00385
	63.0939	5.51081	4.69656	3.00579
	63.1939	5.51502	4.70038	3.00774
	63.2939	5.51922	4.7042	3.00968
	63.3939	5.52342	4.70802	3.01162
	63.4939	5.52761	4.71183	3.01356
	63.5939	5.5318	4.71564	3.0155
	63.694	5.53599	4.71945	3.01744
	63.794	5.54017	4.72325	3.01938
	63.894	5.54435	4.72705	3.02132
	63.994	5.54853	4.73085	3.02326
	64.094	5.5527	4.73465	3.02519
	64.194	5.55687	4.73844	3.02713
	64.294	5.56103	4.74222	3.02907
	64.3941	5.56519	4.74601	3.03101
	64.4941	5.56935	4.74979	3.03295
	64.5941	5.5735	4.75357	3.03489
	64.6941	5.57765	4.75734	3.03683
	64.7941	5.5818	4.76111	3.03876
	64.8941	5.58594	4.76488	3.0407
	64.9942	5.59008	4.76864	3.04264
	65.0942	5.59421	4.7724	3.04458
	65.1942	5.59834	4.77616	3.04651
	65.2942	5.60247	4.77992	3.04845
	65.3942	5.6066	4.78367	3.05039
	65.4942	5.61072	4.78741	3.05232
	65.5943	5.61483	4.79116	3.05426
	65.6943	5.61895	4.7949	3.05619
	65.7943	5.62306	4.79864	3.05813
	65.8943	5.62717	4.80237	3.06007
	65.9943	5.63127	4.8061	3.062
	66.0944	5.63537	4.80983	3.06394
	66.1944	5.63947	4.81356	3.06587
	66.2944	5.64356	4.81728	3.06781
	66.3944	5.64765	4.82099	3.06974
	66.4944	5.65173	4.82471	3.07168
	66.5944	5.65582	4.82842	3.07361
	66.6945	5.6599	4.83213	3.07554
	66.7945	5.66397	4.83583	3.07748
	66.8945	5.66805	4.83954	3.07941
	66.9945	5.67212	4.84323	3.08134
	67.0945	5.67618	4.84693	3.08328
	67.1945	5.68024	4.85062	3.08521
	67.2946	5.6843	4.85431	3.08714
	67.3946	5.68836	4.85799	3.08908
	67.4946	5.69241	4.86168	3.09101
	67.5946	5.69646	4.86535	3.09294
	67.6946	5.70051	4.86903	3.09487
	67.7946	5.70455	4.8727	3.0968
	67.8946	5.7086	4.87637	3.09874
	67.9947	5.71263	4.88004	3.10067
	68.0947	5.71667	4.8837	3.1026
	68.1947	5.7207	4.88736	3.10453
	68.2947	5.72473	4.89101	3.10646
	68.3947	5.72875	4.89467	3.10839
	68.4947	5.73277	4.89832	3.11032
	68.5948	5.73679	4.90196	3.11225
	68.6948	5.74081	4.9056	3.11418
	68.7948	5.74482	4.90924	3.11611
	68.8948	5.74883	4.91288	3.11804
	68.9948	5.75284	4.91651	3.11997
	69.0948	5.75684	4.92014	3.1219
	69.1949	5.76084	4.92377	3.12383
	69.2949	5.76484	4.92739	3.12576
	69.3949	5.76883	4.93101	3.12769
	69.4949	5.77283	4.93463	3.12961
	69.5949	5.77681	4.93825	3.13154
	69.695	5.7808	4.94186	3.13347
	69.795	5.78478	4.94546	3.1354
	69.895	5.78876	4.94907	3.13733
	69.995	5.79274	4.95267	3.13925
	70.095	5.79672	4.95627	3.14118
	70.195	5.80069	4.95986	3.14311
	70.2951	5.80466	4.96345	3.14503
	70.3951	5.80862	4.96704	3.14696
	70.4951	5.81259	4.97062	3.14889
	70.5951	5.81655	4.97421	3.15081
	70.6951	5.82051	4.97779	3.15274
	70.7951	5.82446	4.98136	3.15466
	70.8952	5.82841	4.98493	3.15659
	70.9952	5.83236	4.9885	3.15851
	71.0952	5.8363	4.99207	3.16044
	71.1952	5.84025	4.99563	3.16236
	71.2952	5.84418	4.99919	3.16429
	71.3952	5.84812	5.00275	3.16621
	71.4952	5.85204	5.0063	3.16814
	71.5953	5.85597	5.00985	3.17006
	71.6953	5.85989	5.0134	3.17198
	71.7953	5.86381	5.01694	3.17391
	71.8953	5.86772	5.02048	3.17583
	71.9953	5.87163	5.02402	3.17775
	72.0953	5.87554	5.02755	3.17968
	72.1954	5.87944	5.03108	3.1816
	72.2954	5.88334	5.03461	3.18352
	72.3954	5.88723	5.03814	3.18544
	72.4954	5.89113	5.04166	3.18737
	72.5954	5.89501	5.04518	3.18929
	72.6954	5.89889	5.04869	3.19121
	72.7955	5.90277	5.05221	3.19313
	72.8955	5.90665	5.05572	3.19505
	72.9955	5.91052	5.05922	3.19697
	73.0955	5.91438	5.06273	3.19889
	73.1955	5.91824	5.06623	3.20081
	73.2956	5.9221	5.06972	3.20273
	73.3956	5.92596	5.07322	3.20465
	73.4956	5.9298	5.07671	3.20657
	73.5956	5.93365	5.0802	3.20849
	73.6956	5.93749	5.08368	3.21041
	73.7956	5.94133	5.08716	3.21233
	73.8957	5.94516	5.09064	3.21425
	73.9957	5.94899	5.09412	3.21617
	74.0957	5.95281	5.09759	3.21809
	74.1957	5.95663	5.10106	3.22001
	74.2957	5.96045	5.10453	3.22192
	74.3957	5.96426	5.10799	3.22384
	74.4958	5.96807	5.11145	3.22576
	74.5958	5.97187	5.11491	3.22768
	74.6958	5.97567	5.11836	3.22959
	74.7958	5.97947	5.12181	3.23151
	74.8958	5.98326	5.12526	3.23343
	74.9958	5.98705	5.12871	3.23534
	75.0958	5.99083	5.13215	3.23726
	75.1959	5.99461	5.13559	3.23918
	75.2959	5.99839	5.13903	3.24109
	75.3959	6.00216	5.14246	3.24301
	75.4959	6.00593	5.14589	3.24492
	75.5959	6.00969	5.14932	3.24684
	75.6959	6.01345	5.15274	3.24875
	75.796	6.01721	5.15616	3.25067
	75.896	6.02096	5.15958	3.25258
	75.996	6.02471	5.163	3.2545
	76.096	6.02845	5.16641	3.25641
	76.196	6.03219	5.16982	3.25832
	76.296	6.03592	5.17323	3.26024
	76.3961	6.03966	5.17663	3.26215
	76.4961	6.04338	5.18003	3.26406
	76.5961	6.04711	5.18343	3.26598
	76.6961	6.05083	5.18682	3.26789
	76.7961	6.05454	5.19022	3.2698
	76.8962	6.05825	5.19361	3.27171
	76.9962	6.06196	5.19699	3.27363
	77.0962	6.06567	5.20038	3.27554
	77.1962	6.06937	5.20376	3.27745
	77.2962	6.07306	5.20714	3.27936
	77.3962	6.07675	5.21051	3.28127
	77.4963	6.08044	5.21388	3.28318
	77.5963	6.08413	5.21725	3.28509
	77.6963	6.08781	5.22062	3.287
	77.7963	6.09148	5.22398	3.28891
	77.8963	6.09516	5.22734	3.29082
	77.9963	6.09882	5.2307	3.29273
	78.0964	6.10249	5.23406	3.29464
	78.1964	6.10615	5.23741	3.29655
	78.2964	6.10981	5.24076	3.29846
	78.3964	6.11346	5.2441	3.30037
	78.4964	6.11711	5.24745	3.30228
	78.5964	6.12075	5.25079	3.30418
	78.6964	6.12439	5.25413	3.30609
	78.7965	6.12803	5.25746	3.308
	78.8965	6.13167	5.26079	3.30991
	78.9965	6.13529	5.26412	3.31181
	79.0965	6.13892	5.26745	3.31372
	79.1965	6.14254	5.27078	3.31563
	79.2965	6.14616	5.2741	3.31753
	79.3966	6.14977	5.27742	3.31944
	79.4966	6.15338	5.28073	3.32135
	79.5966	6.15699	5.28405	3.32325
	79.6966	6.16059	5.28736	3.32516
	79.7966	6.16419	5.29066	3.32706
	79.8966	6.16779	5.29397	3.32897
	79.9967	6.17138	5.29727	3.33087
	80.0967	6.17497	5.30057	3.33278
	80.1967	6.17856	5.30387	3.33468
	80.2967	6.18214	5.30718	3.33659
	80.3967	6.18573	5.31048	3.33849
	80.4968	6.18932	5.31378	3.3404
	80.5968	6.19291	5.31708	3.3423
	80.6968	6.1965	5.32038	3.34421
	80.7968	6.20009	5.32368	3.34611
	80.8968	6.20368	5.32699	3.34802
	80.9968	6.20727	5.33029	3.34992
	81.0969	6.21086	5.33359	3.35183
	81.1969	6.21445	5.33689	3.35373
	81.2969	6.21804	5.34019	3.35563
	81.3969	6.22163	5.34349	3.35754
	81.4969	6.22522	5.3468	3.35944
	81.5969	6.22881	5.3501	3.36135
	81.697	6.2324	5.3534	3.36325
	81.797	6.23599	5.3567	3.36516
	81.897	6.23958	5.36	3.36706
	81.997	6.24317	5.3633	3.36897
	82.097	6.24676	5.36661	3.37087
	82.197	6.25035	5.36991	3.37278
	82.297	6.25394	5.37321	3.37468
	82.3971	6.25753	5.37651	3.37659
	82.4971	6.26112	5.37981	3.37849
	82.5971	6.26471	5.38311	3.3804
	82.6971	6.2683	5.38642	3.3823
	82.7971	6.27189	5.38972	3.38421
	82.8971	6.27548	5.39302	3.38611
	82.9972	6.27907	5.39632	3.38802
	83.0972	6.28266	5.39962	3.38992
	83.1972	6.28625	5.40292	3.39182
	83.2972	6.28984	5.40623	3.39373
	83.3972	6.29343	5.40953	3.39563
	83.4972	6.29702	5.41283	3.39754
	83.5973	6.30061	5.41613	3.39944
	83.6973	6.3042	5.41943	3.40135
	83.7973	6.30779	5.42273	3.40325
	83.8973	6.31138	5.42604	3.40516
	83.9973	6.31497	5.42934	3.40706
	84.0974	6.31856	5.43264	3.40897
	84.1974	6.32215	5.43594	3.41087
	84.2974	6.32574	5.43924	3.41278
	84.3974	6.32933	5.44254	3.41468
	84.4974	6.33292	5.44585	3.41659
	84.5974	6.33651	5.44915	3.41849
	84.6975	6.3401	5.45245	3.4204
	84.7975	6.34369	5.45575	3.4223
	84.8975	6.34728	5.45905	3.42421
	84.9975	6.35087	5.46236	3.42611
	85.0975	6.35446	5.46566	3.42802
	85.1975	6.35805	5.46896	3.42992
	85.2976	6.36164	5.47226	3.43182
	85.3976	6.36523	5.47556	3.43373
	85.4976	6.36883	5.47886	3.43563
	85.5976	6.37242	5.48217	3.43754
	85.6976	6.37601	5.48547	3.43944
	85.7976	6.3796	5.48877	3.44135
	85.8976	6.38319	5.49207	3.44325
	85.9977	6.38678	5.49537	3.44516
	86.0977	6.39037	5.49868	3.44706
	86.1977	6.39396	5.50198	3.44897
	86.2977	6.39755	5.50528	3.45087
	86.3977	6.40114	5.50858	3.45278
	86.4977	6.40473	5.51188	3.45468
	86.5978	6.40832	5.51518	3.45659
	86.6978	6.41191	5.51849	3.45849
	86.7978	6.4155	5.52179	3.4604
	86.8978	6.41909	5.52509	3.4623
	86.9978	6.42268	5.52839	3.46421
	87.0978	6.42627	5.53169	3.46611
	87.1979	6.42987	5.535	3.46802
	87.2979	6.43346	5.5383	3.46992
	87.3979	6.43705	5.5416	3.47183
	87.4979	6.44064	5.5449	3.47373
	87.5979	6.44423	5.5482	3.47563
	87.698	6.44782	5.55151	3.47754
	87.798	6.45141	5.55481	3.47944
	87.898	6.455	5.55811	3.48135
	87.998	6.45859	5.56141	3.48325
	88.098	6.46218	5.56471	3.48516
	88.198	6.46577	5.56802	3.48706
	88.2981	6.46936	5.57132	3.48897
	88.3981	6.47296	5.57462	3.49087
	88.4981	6.47655	5.57792	3.49278
	88.5981	6.48014	5.58122	3.49468
	88.6981	6.48373	5.58453	3.49659
	88.7981	6.48732	5.58783	3.49849
	88.8982	6.49091	5.59113	3.5004
	88.9982	6.4945	5.59443	3.5023
	89.0982	6.49809	5.59773	3.50421
	89.1982	6.50168	5.60104	3.50611
	89.2982	6.50527	5.60434	3.50802
	89.3982	6.50887	5.60764	3.50992
	89.4982	6.51246	5.61094	3.51183
	89.5983	6.51605	5.61424	3.51373
	89.6983	6.51964	5.61755	3.51564
	89.7983	6.52323	5.62085	3.51754
	89.8983	6.52682	5.62415	3.51945
	89.9983	6.53041	5.62745	3.52135
	90.0983	6.534	5.63075	3.52325
	90.1984	6.53759	5.63406	3.52516
	90.2984	6.54119	5.63736	3.52706
	90.3984	6.54478	5.64066	3.52897
	90.4984	6.54837	5.64396	3.53087
	90.5984	6.55196	5.64726	3.53278
	90.6984	6.55555	5.65057	3.53468
	90.7985	6.55914	5.65387	3.53659
	90.8985	6.56273	5.65717	3.53849
	90.9985	6.56632	5.66047	3.5404
	91.0985	6.56992	5.66377	3.5423
	91.1985	6.57351	5.66708	3.54421
	91.2986	6.5771	5.67038	3.54611
	91.3986	6.58069	5.67368	3.54802
	91.4986	6.58428	5.67698	3.54992
	91.5986	6.58787	5.68028	3.55183
	91.6986	6.59146	5.68359	3.55373
	91.7986	6.59506	5.68689	3.55564
	91.8987	6.59865	5.69019	3.55754
	91.9987	6.60224	5.69349	3.55945
	92.0987	6.60583	5.69679	3.56135
	92.1987	6.60942	5.7001	3.56326
	92.2987	6.61301	5.7034	3.56516
	92.3987	6.6166	5.7067	3.56707
	92.4988	6.6202	5.71	3.56897
	92.5988	6.62379	5.71331	3.57087
	92.6988	6.62738	5.71661	3.57278
	92.7988	6.63097	5.71991	3.57468
	92.8988	6.63456	5.72321	3.57659
	92.9988	6.63815	5.72651	3.57849
	93.0988	6.64175	5.72982	3.5804
	93.1989	6.64534	5.73312	3.5823
	93.2989	6.64893	5.73642	3.58421
	93.3989	6.65252	5.73972	3.58611
	93.4989	6.65611	5.74302	3.58802
	93.5989	6.6597	5.74633	3.58992
	93.6989	6.6633	5.74963	3.59183
	93.799	6.66689	5.75293	3.59373
	93.899	6.67048	5.75623	3.59564
	93.999	6.67407	5.75954	3.59754
	94.099	6.67766	5.76284	3.59945
	94.199	6.68126	5.76614	3.60135
	94.299	6.68485	5.76944	3.60326
	94.3991	6.68844	5.77274	3.60516
	94.4991	6.69203	5.77605	3.60707
	94.5991	6.69562	5.77935	3.60897
	94.6991	6.69921	5.78265	3.61088
	94.7991	6.70281	5.78595	3.61278
	94.8992	6.7064	5.78926	3.61469
	94.9992	6.70999	5.79256	3.61659
	95.0992	6.71358	5.79586	3.6185
	95.1992	6.71717	5.79916	3.6204
	95.2992	6.72077	5.80246	3.62231
	95.3992	6.72436	5.80577	3.62421
	95.4993	6.72795	5.80907	3.62611
	95.5993	6.73154	5.81237	3.62802
	95.6993	6.73513	5.81567	3.62992
	95.7993	6.73873	5.81898	3.63183
	95.8993	6.74232	5.82228	3.63373
	95.9993	6.74591	5.82558	3.63564
	96.0994	6.7495	5.82888	3.63754
	96.1994	6.75309	5.83219	3.63945
	96.2994	6.75669	5.83549	3.64135
	96.3994	6.76028	5.83879	3.64326
	96.4994	6.76387	5.84209	3.64516
	96.5994	6.76746	5.84539	3.64707
	96.6994	6.77106	5.8487	3.64897
	96.7995	6.77465	5.852	3.65088
	96.8995	6.77824	5.8553	3.65278
	96.9995	6.78183	5.8586	3.65469
	97.0995	6.78542	5.86191	3.65659
	97.1995	6.78902	5.86521	3.6585
	97.2995	6.79261	5.86851	3.6604
	97.3996	6.7962	5.87181	3.66231
	97.4996	6.79979	5.87512	3.66421
	97.5996	6.80339	5.87842	3.66612
	97.6996	6.80698	5.88172	3.66802
	97.7996	6.81057	5.88502	3.66993
	97.8996	6.81416	5.88832	3.67183
	97.9997	6.81775	5.89163	3.67374
	98.0997	6.82135	5.89493	3.67564
	98.1997	6.82494	5.89823	3.67755
	98.2997	6.82853	5.90153	3.67945
	98.3997	6.83212	5.90484	3.68136
	98.4998	6.83572	5.90814	3.68326
	98.5998	6.83931	5.91144	3.68517
	98.6998	6.8429	5.91474	3.68707
	98.7998	6.84649	5.91805	3.68897
	98.8998	6.85009	5.92135	3.69088
	98.9998	6.85368	5.92465	3.69278
	99.0999	6.85727	5.92795	3.69469
	99.1999	6.86086	5.93126	3.69659
	99.2999	6.86446	5.93456	3.6985
	99.3999	6.86805	5.93786	3.7004
	99.4999	6.87164	5.94116	3.70231
	99.5999	6.87523	5.94447	3.70421
	99.7	6.87883	5.94777	3.70612
	99.8	6.88242	5.95107	3.70802
	99.9	6.88601	5.95437	3.70993
	100	6.8896	5.95768	3.71183

## Sheet: Sup_Fig8
a,b)	Lysozyme.Gd
	time delay (fs)	Pulse energy (mJ)	STD
	0	0.33	0.15
	35	0.95	0.18
	37	0.99	0.15
	62	0.95	0.14
	103	0.79	0.15
	112	0.93	0.13
	Lysozyme.Gd: relative displacements of the sulphur ions from their location in the single pulse data
	time delay (fs)	Cys6 (A)	Cys127 (A)	Cys30 (A)	Cys115 (A)	Cys64 (A)	Cys80 (A)	Cys76 (A)	Cys94 (A)
	0	0	0	0	0	0	0	0	0
	35	0.312207	0.30454	0.240412	0.317554	0.272843	0.303874	0.201203	0.219142
	37	0.698641	0.672455	0.530672	0.53669	0.498454	0.593764	0.3446	0.587954
	62	0.852263	0.952436	0.676165	0.893858	0.777988	0.777486	0.680446	0.743017
	103	0.849446	0.986257	0.639061	1.03335	1.09082	0.760315	0.675239	0.708071
	112	1.01873	1.13018	0.701155	1.21947	1.29901	0.788183	0.623278	0.875338
	Lysozyme.Gd: Sgamma-Cbeta distance
	time delay (fs)	Cys6 S--Cbeta (A)	Cys127 S--Cbeta (A)	Cys30 S--Cbeta (A)	Cys115 S--Cbeta (A)	Cys64 S--Cbeta (A)	Cys80 S--Cbeta (A)	Cys76 S--Cbeta (A)	Cys94 S--Cbeta (A)
	0	2.12574	2.03333	2.04449	2.06551	2.03689	2.12786	2.12356	2.17897
	35	2.2433	2.11508	2.12041	2.1907	2.29573	2.16197	2.27529	2.28183
	37	2.58499	2.34428	2.545	2.42028	2.54151	2.329	2.6343	2.57816
	62	2.65483	2.43172	2.68638	2.56438	2.69775	2.38239	2.76296	2.69989		The two values of the S-Cbeta distance of each S-S bond are averaged.
	103	2.47222	2.30756	2.34996	2.45509	2.64581	2.25197	2.60873	2.47918
	112	2.75705	2.4103	2.54056	2.54656	2.7741	2.32521	2.73814	2.63628
c)	Thaumatin
	time delay (fs)	Pulse energy (mJ)	STD
	0	0.3	0.08
	18	0.67	0.14
	35	0.93	0.15
	54	0.97	0.14
	76	0.95	0.11
	100	0.86	0.14
	Thaumatin: S-S distance
	time delay (fs)	9S-S204 (A)	STD (A)	56S-S66 (A)	STD (A)	71S-S774 (A)	STD (A)	121S-S193 (A)	STD (A)	126S-S177 (A)	STD (A)	134S-S145 (A)	STD (A)	149S-S158 (A)	STD (A)
	0	1.957	0.0054358	1.97659	0.00605706	1.997	0.00677699	1.99313	0.00693978	2.02409	0.0055281	2.06409	0.00607656	2.07731	0.00538337
	18	2.41507	0.00914397	2.39269	0.00905359	2.45206	0.00883957	2.44408	0.00950147	2.47163	0.00975914	2.50116	0.00958813	2.56448	0.00956727
	35	2.45145	0.00615811	2.44999	0.00648531	2.49398	0.00603834	2.49076	0.00679213	2.48799	0.00756309	2.54803	0.00781195	2.51684	0.00527327
	54	3.1189	0.0134862	3.15228	0.013164	3.06071	0.00978016	3.13063	0.014916	3.09905	0.0122628	3.14182	0.0120831	3.16588	0.0126802		STD: standard deviation of the distribution, not accuracy of the distance determination
	76	3.66102	0.0123588	3.76433	0.0120635	3.34082	0.0115944	3.58673	0.0114385	3.51422	0.0120588	3.76819	0.0131051	3.63527	0.00973466
	100	3.59479	0.0222537	3.81778	0.0257019	3.33554	0.0207459	3.57816	0.0248262	3.44583	0.0222764	3.66724	0.0253819	3.52199	0.019182
		Cys9 S--Cbeta (A)	STD (A)	Cys56 S--Cbeta (A)	STD (A)	Cys71 S--Cbeta (A)	STD (A)	Cys121 S--Cbeta (A)	STD (A)	Cys126 S--Cbeta (A)	STD (A)	Cys134 S--Cbeta (A)	STD (A)	Cys149 S--Cbeta (A)	STD (A)
	0	1.94455	0.00722345	1.83657	0.00726574	1.87387	0.00906442	2.03596	0.00981552	1.89829	0.00769174	1.92534	0.00664498	1.93417	0.00725456
	18	2.15633	0.011005	2.07708	0.0114194	2.19048	0.0140658	2.44396	0.0186485	2.09686	0.0117824	1.9985	0.010133	2.17755	0.010429
	35	2.11575	0.00679338	2.01076	0.00710603	2.10663	0.00886384	2.29129	0.0105901	2.05435	0.00744715	1.99218	0.00608519	2.08989	0.00656845
	54	2.33758	0.0103573	2.2873	0.0115658	2.35793	0.0203297	2.65173	0.0195036	2.18249	0.0123336	2.17019	0.0112896	2.38901	0.0105287		STD: standard deviation of the distribution, not accuracy of the distance determination
	76	2.41167	0.00844497	2.36117	0.010576	2.54116	0.017466	2.64629	0.0160682	2.23389	0.0108797	2.19694	0.00831679	2.37739	0.0102392
	100	2.39479	0.0162599	2.36555	0.018588	2.50302	0.0300998	2.61785	0.0264305	2.17298	0.017842	2.22972	0.013247	2.31162	0.0164811
		The two values of the S-Cbeta distance of each S-S bond are averaged.

## Sheet: Sup_Fig15
		The two values of the S-Cbeta distance of each S-S bond are averaged.
	Figure 15 a								Figure 15 a
		Mean charges								Standard Deviation
	Time Delay (fs)	Sulphur	Oxygen	Nitrogen	Carbon	Hydrogen			Time Delay (fs)	Sulphur	Oxygen	Nitrogen	Carbon	Hydrogen
	0	5.800000e-01	3.889189e-01	4.366667e-01	4.791463e-01	2.322517e-01			0	2.404163e-01	3.905492e-01	3.873740e-01	4.051398e-01	3.104656e-01
	10	9.400000e-01	7.248649e-01	7.404762e-01	7.692683e-01	5.293377e-01			10	3.676955e-01	4.302784e-01	4.261033e-01	4.326390e-01	3.868669e-01
	20	1.120000e+00	9.459459e-01	9.719048e-01	9.934146e-01	6.969536e-01			20	3.394113e-01	4.797288e-01	4.576315e-01	4.660864e-01	3.305209e-01
	40	1.335000e+00	1.131622e+00	1.162381e+00	1.174756e+00	7.656291e-01			40	4.030509e-01	5.210163e-01	5.087839e-01	5.029358e-01	3.003803e-01
	50	1.315000e+00	1.142703e+00	1.138095e+00	1.169146e+00	7.571523e-01			50	4.313351e-01	5.166330e-01	4.902677e-01	5.070764e-01	2.953268e-01
	70	1.250000e+00	1.077297e+00	1.121905e+00	1.133780e+00	7.169536e-01			70	3.959798e-01	5.035741e-01	5.114772e-01	5.165852e-01	2.988585e-01
	90	1.205000e+00	1.080541e+00	1.100952e+00	1.122927e+00	7.137748e-01			90	3.889087e-01	5.127777e-01	5.127579e-01	5.070202e-01	3.140600e-01
	100	1.260000e+00	1.078919e+00	1.109524e+00	1.121829e+00	7.181457e-01			100	3.959798e-01	5.081237e-01	5.028876e-01	5.093436e-01	3.061757e-01
	Figure 15 b								Figure 15 b
		Mean charges								Standard Deviation
	Time Delay (fs)	Sulphur	Oxygen	Nitrogen	Carbon	Hydrogen			Time Delay (fs)	Sulphur	Oxygen	Nitrogen	Carbon	Hydrogen
	0	1.665000e+00	1.135946e+00	1.126667e+00	1.161341e+00	7.609934e-01			0	5.303301e-01	5.550595e-01	5.149471e-01	5.259727e-01	3.645986e-01
	10	2.445000e+00	1.818649e+00	1.811905e+00	1.786707e+00	9.564901e-01			10	6.434672e-01	6.624425e-01	6.227986e-01	6.084375e-01	1.824618e-01
	20	3.160000e+00	2.477838e+00	2.384286e+00	2.322561e+00	9.858940e-01			20	7.778175e-01	7.295414e-01	6.957203e-01	6.602589e-01	9.050391e-02
	40	3.770000e+00	3.075676e+00	2.907619e+00	2.732195e+00	9.950331e-01			40	9.333810e-01	7.961212e-01	7.636144e-01	6.816628e-01	3.791523e-02
	50	3.910000e+00	3.218108e+00	3.015714e+00	2.827195e+00	9.957616e-01			50	8.626703e-01	8.145576e-01	7.423108e-01	6.730910e-01	3.585785e-02
	70	3.950000e+00	3.352162e+00	3.081905e+00	2.874268e+00	9.954305e-01			70	8.626703e-01	8.286776e-01	7.686492e-01	6.814629e-01	2.907750e-02
	90	4.005000e+00	3.421081e+00	3.129048e+00	2.878780e+00	9.958940e-01			90	8.838835e-01	8.306664e-01	7.729336e-01	6.798182e-01	2.957908e-02
	100	3.785000e+00	3.411892e+00	3.104762e+00	2.882561e+00	9.962914e-01			100	8.838835e-01	8.432238e-01	7.563988e-01	6.808751e-01	2.775340e-02
	Figure 15 c								Figure 15 c
		Mean charges								Standard Deviation
	Time Delay (fs)	Sulphur	Oxygen	Nitrogen	Carbon	Hydrogen			Time Delay (fs)	Sulphur	Oxygen	Nitrogen	Carbon	Hydrogen
	0	2.390000e+00	1.491900e+00	1.472400e+00	1.457300e+00	9.128500e-01			0	6.364000e-01	6.252400e-01	5.730200e-01	5.770100e-01	2.592400e-01
	10	3.700000e+00	2.338900e+00	2.301900e+00	2.209500e+00	9.841100e-01			10	7.353900e-01	7.303200e-01	6.778300e-01	6.537400e-01	1.072800e-01
	20	4.480000e+00	3.031400e+00	2.920000e+00	2.726100e+00	9.964200e-01			20	1.074800e+00	8.141600e-01	7.487800e-01	6.907400e-01	3.329300e-02
	40	4.800000e+00	3.753000e+00	3.481000e+00	3.158000e+00	9.985400e-01			40	9.051000e-01	8.549800e-01	7.969900e-01	6.755400e-01	1.277700e-02
	50	5.100000e+00	3.929700e+00	3.645700e+00	3.272400e+00	9.994700e-01			50	1.272800e+00	8.730100e-01	7.521700e-01	6.778000e-01	6.510300e-03
	70	5.120000e+00	4.153500e+00	3.739000e+00	3.347100e+00	9.994700e-01			70	1.272800e+00	8.787400e-01	7.821600e-01	6.685600e-01	6.510300e-03
	90	5.260000e+00	4.289700e+00	3.804800e+00	3.384900e+00	9.996000e-01			90	1.018200e+00	9.010500e-01	7.980800e-01	6.701000e-01	4.882700e-03
	100	5.290000e+00	4.310300e+00	3.831400e+00	3.372900e+00	1			100	9.192400e-01	8.873000e-01	7.985900e-01	6.650700e-01	0
